# Supplementary material for: Azobenzene as Antimicrobial Molecules
Source: Molecules. 2022 Sep 1;27(17):5643. doi: 10.3390/molecules27175643 (PMC9457709; doi:10.3390/molecules27175643)
Supplement: Supplementary file 1 [file molecules-27-05643-s001.zip]

Archive with 1 entries (1 files):
- molecules-1878024-supplementary.pdf
